# Supplementary material for: In-Use Stability and Device Compatibility Define Clinically Actionable Handling Limits for a GMP-Produced Attenuated Listeria monocytogenes Vaccine Expressing GUCY2C
Source: Vaccines (Basel). 2026 May 21;14(5):461. doi: 10.3390/vaccines14050461 (PMC13211327; doi:10.3390/vaccines14050461)
Supplement: Supplementary file 1 [file vaccines-14-00461-s001.zip]

Archive with 1 entries (1 files):
- vaccines-4308156-supplementary.pdf
